# Supplementary material for: Enhanced Electrical and Thermal Conductivities of Polymer Composites with a Segregated Network of Graphene Nanoplatelets
Source: Materials (Basel). 2023 Jul 29;16(15):5329. doi: 10.3390/ma16155329 (PMC10420153; doi:10.3390/ma16155329)
Supplement: Supplementary file 1 [file materials-16-05329-s001.zip]

Archive with 1 entries (1 files):
- materials-2493060-supplementary.pdf
